# Supplementary material for: Genetic Ablation of Ankrd1 Mitigates Cardiac Damage during Experimental Autoimmune Myocarditis in Mice
Source: Biomolecules. 2022 Dec 18;12(12):1898. doi: 10.3390/biom12121898 (PMC9775225; doi:10.3390/biom12121898)
Supplement: Supplementary file 1 [file biomolecules-12-01898-s001.zip]

Archive with 1 entries (1 files):
- biomolecules-2062312-supplementary.pdf
